# Supplementary material for: Global human influence maps reveal clear opportunities in conserving Earth’s remaining intact terrestrial ecosystems
Source: Glob Chang Biol. 2020 Jun 5;26(8):4344–56. doi: 10.1111/gcb.15109 (PMC7383735; doi:10.1111/gcb.15109)
Supplement: Supplementary file 3 — Table S1 [file GCB-26-4344-s003.xlsx]

## Sheet: Sheet1
Stressor Category	Exact Stressor	Name of Dataset	Data Feature	Resolution (Positional Accuracy)	Source Date	Input value	Output value			Anthromes	Appendix S3 easy graphic of classification algorithm	https://onlinelibrary.wiley.com/action/downloadSupplement?doi=10.1111%2Fj.1466-8238.2010.00540.x&file=GEB_540_sm_AppS3.pdf
Human Settlement	Human population density	HYDE v3.1 - Population density (originally LandScan)	Raster	~5 km	updated for 2015?	# people/km2	Merged w/ potential natural vegetation and other data sets for classification purposes			Global Human Modification
		Gridded Population of the World (GPW v4) - Pop Density adjusted to UN	Raster	1 km	2015	Pop density (PD): # people/km2	Log (PD + 1), max normalized			Human Footprint
		Gridded Population of the World (GPW v3)	Raster	~4 km	2010	# people/km2	>1000 = pressure score 10; otherwise pressure score = 3.333 x log(pop density +1)			Low Impact Areas
		LandScan	Raster	~1 km	2015	# people/km2 scaled to Global Aridity Index values: from >1 in hyper-arid regions to >16 in humid regions	Presence or absence
	Built-up areas	Hyde v3.1 - urban	Raster	~5 km	updated for 2015?	% of total area	Merged w/ potential natural vegetation and other data sets for classification purposes
		Global Human Settlement Layer (GHSL)	Raster	300 m	2014	% built-up	Proportion of 1 km2 cell
		Defense Metereological Satellite Program (DMSP) - Operational linescan System (OLS)	Raster	~1 km	2009	DN >20 = "built area"	Built areas = pressure score 10
		ESA CCI Land Cover - value urban	Raster	~300 m	2015	Presence or absence	Presence or absence
Land use	Cropland	Hyde v3.1 - cropland	Raster	~5 km	Updated for 2015?	% of total area	Merged w/ potential natural vegetation and other data sets for classification purposes
		Unified Cropland Layer	Raster	250 m	2014	% cropland	Proportion of 1 km2 cell
		GlobCover v2.3	Raster	300 m	2009	Presence or absence	Pressure score of 7
		ESA CCI Land Cover - value cropland	Raster	~300 m	2015	Presence or absence	Presence or absence
	Rice Area	Farming the Planet 2 - rice area	Raster	~5 km	2000	% of total area	Merged w/ potential natural vegetation and other data sets for classification purposes
	Irrigated Area	Global Map of Irrigated Areas v5	Raster	~5 km	2005	% of total area	Merged w/ potential natural vegetation and other data sets for classification purposes
	Livestock density	Gridded Livestock of the World (GLW v2) - scaled by cattle 0.669, goats 0.1, sheep 0.104	Raster	~1 km	2006	Livestock Density: Livestock units (LU)/km2	Log (LU + 1), max-normalized
		Gridded Livestock of the World (GLW v2) - scaled by cattle 1.0, goats 0.1, sheep 0.1	Raster	~1 km	2006	Tropical Livestock Units/km2 scaled to Global Aridity Index values: from >1 in hyper-arid regions to >16 in humid regions	Presence or absence
	Pasture	Hyde v3.1 - pasture	Raster	~5 km	Updated for 2015?	% of total area	Merged w/ potential natural vegetation and other data sets for classification purposes
		Farming the Planet 1 - pasture	Raster	~5 km	2000	% of total area	Pressure score scaled 0-4 based on % pasture
	Forest cover change	Global Forest Watch v - forest loss and gain & MODIS Collecion 6 Burned Area MCD64A1	Rasters	30 m and 500 m	2000-2015	Presence or absence	Presence or absence after accounting for burned area
	Protected areas	World Database on Protected Areas updated w/ China, Tanzania, South Africa & USA specific data	Polygon	NA	2018	IUCN category I-IV: Presence or absence	Presence or absence
Transportation	Roads	gROADS v1 - excluded trails & private roads	Lines	(+/- 500 m)	1980-2000	Presence or absence	1 km width of road = pressure score of 8; exponential decay of pressure scores from 4 to 0 at 15 km
	Major Roads	OpenStreetMap (OSM)	Lines	(+/- 20 m)	2016	Major road density/km2	Proportion of 1 km2 cell using 0.03 km width
	Minor Roads	OSM + gRoads v1	Lines	(+/- 20 m or +/- 500 m)	2016 + 1980-2010	Minor road density/km2	Proportion of 1 km2 cell using 0.015 km width
	Two-tracks	OSM	Lines	(+/- 20 m)	2016	Two-track density/km2	Proportion of 1 km2 cell using 0.003 km width
	Roads	Global Roads Inventory Project (GRIP) v4	Lines	(+/- 500 m)	2018	Presence or absence	Presence or absence (only used in very low threshold)
	Railroads	Digital Chart of the World	lines	?	1980-2000	Presence or absence	1 km width of railroad = pressure score of 8
	Railroads	OSM + Digital Chart of the World (value: operational)	Lines	(+/- 20 m or +/- 500 m)	2016 + 1980-2010	Railroad density/km2	Proportion of 1 km2 cell using 0.01 km width
	Navigable Rivers & Coastline	Coastlines - VMAP0 & 'inland seas' & USGS HydroSHEDS for rivers	Lines	?	2009 (night-time lights data)	Rivers must be 'navigable' and rivers & coastlines must be within 80 km of a settlement determined via night-time lights)	Pressure score of 4, exponentially decaying out to 0 at 15 km from water edge
Mining and Energy Production	Mining	OSM - land use features (values: industrial, quarry)	Polygon	(+/- 20 m)	2016	Presence or absence	Proportion of 1 km2 cell
	Oil wells	OSM - man-made features (value: petroleum well)	Points	(+/- 20 m)	2016	Number of points/km2	Proportion of 1 km2 cell using 0.014 km2 well pad size
	Wind turbines	OSM - power feature (values: generator, type:wind)	Points	(+/- 20 m)	2016	Number of points/km2	Proportion of 1 km2 cell using 0.0014 km2 wind turbine footprint
Electrical Infrastructure	Powerlines	OSM - power feature (values: lines) + Digital Chart of the World utility features	Lines	(+/- 20 m or +/- 500 m)	2016 + 1980-2010	Powerline density/sq km	Proportion of 1 km2 cell using 0.015 km width
	Night-time lights	Defense Metereological Satellite Program (DMSP) - Operational linescan System (OLS v4) - Stable lights	Raster	~1 km	2013	DN: 0 (min) to 63 (max brightness)	Log (DN+1), max normalized
		Defense Metereological Satellite Program (DMSP) - Operational linescan System (OLS)	Raster	~1 km	2009	6>DN<20 scaled into equal quintiles	Quintile bins 0-10 continuous
		VIIRS day/night band composite - annual vcm-orm-ntl w/ outliers removed v.1	Raster	~500 km	2015	Presence or absence	Presence or absence
