# Supplementary material for: Global human influence maps reveal clear opportunities in conserving Earth’s remaining intact terrestrial ecosystems
Source: Glob Chang Biol. 2020 Jun 5;26(8):4344–56. doi: 10.1111/gcb.15109 (PMC7383735; doi:10.1111/gcb.15109)
Supplement: Supplementary file 4 — Table S2 [file GCB-26-4344-s004.xlsx]

## Sheet: Low_Impact
Tropical Moist Forests						Temperate Grasslands
	Anthromes	Global Human Modification	Human Footprint	Low Impact Areas			Anthromes	Global Human Modification	Human Footprint	Low Impact Areas
Anthromes						Anthromes
Global Human Modification	0.38946					Global Human Modification	0.430746
Human Footprint	0.374631	0.336639				Human Footprint	0.635292	0.644915
Low Impact Areas	0.456243	0.409043	0.377218			Low Impact Areas	0.606205	0.557767	0.762519
			Average	0.390539					Average	0.606241
Tropical Dry Forests						Flooded Grasslands
	Anthromes	Global Human Modification	Human Footprint	Low Impact Areas			Anthromes	Global Human Modification	Human Footprint	Low Impact Areas
Anthromes						Anthromes
Global Human Modification	0.742355					Global Human Modification	0.713371
Human Footprint	0.667207	0.735567				Human Footprint	0.506448	0.639768
Low Impact Areas	0.72022	0.750749	0.701448			Low Impact Areas	0.622619	0.528448	0.622131
			Average	0.719591					Average	0.605464
Tropical Coniferous Forests						Montane Grasslands
	Anthromes	Global Human Modification	Human Footprint	Low Impact Areas			Anthromes	Global Human Modification	Human Footprint	Low Impact Areas
Anthromes						Anthromes
Global Human Modification	0.644508					Global Human Modification	0.376514
Human Footprint	0.716817	0.748972				Human Footprint	0.395928	0.354024
Low Impact Areas	0.829243	0.827511	0.735301			Low Impact Areas	0.384474	0.329036	0.44894
			Average	0.750392					Average	0.381486
Temperate Broadleaf Forests						Tundra
	Anthromes	Global Human Modification	Human Footprint	Low Impact Areas			Anthromes	Global Human Modification	Human Footprint	Low Impact Areas
Anthromes						Anthromes
Global Human Modification	0.487948					Global Human Modification	0.0236246
Human Footprint	0.535393	0.475253				Human Footprint	0.0366482	0.0391578
Low Impact Areas	0.652505	0.636625	0.63523			Low Impact Areas	0.0168428	0.022264	0.0379596
			Average	0.570493					Average	0.0294162
Temperate Coniferous Forests						Mediterranean
	Anthromes	Global Human Modification	Human Footprint	Low Impact Areas			Anthromes	Global Human Modification	Human Footprint	Low Impact Areas
Anthromes						Anthromes
Global Human Modification	0.26769					Global Human Modification	0.431186
Human Footprint	0.302183	0.241033				Human Footprint	0.543423	0.504451
Low Impact Areas	0.334237	0.325585	0.354534			Low Impact Areas	0.50223	0.484847	0.603557
			Average	0.30421					Average	0.511616
Boreal Forests						Deserts
	Anthromes	Global Human Modification	Human Footprint	Low Impact Areas			Anthromes	Global Human Modification	Human Footprint	Low Impact Areas
Anthromes						Anthromes
Global Human Modification	0.0975141					Global Human Modification	0.217935
Human Footprint	0.123396	0.108577				Human Footprint	0.282204	0.270276
Low Impact Areas	0.121239	0.101158	0.134747			Low Impact Areas	0.213479	0.182949	0.295565
			Average	0.114438					Average	0.243735
Tropical Grasslands						Mangroves
	Anthromes	Global Human Modification	Human Footprint	Low Impact Areas			Anthromes	Global Human Modification	Human Footprint	Low Impact Areas
Anthromes						Anthromes
Global Human Modification	0.469236					Global Human Modification	0.710846
Human Footprint	0.469073	0.48367				Human Footprint	0.730626	0.536021
Low Impact Areas	0.491144	0.44137	0.526356			Low Impact Areas	0.694321	0.669955	0.664834
			Average	0.480142					Average	0.667767

## Sheet: Very_Low_Impact
Tropical Moist Forests						Temperate Grasslands
	Anthromes	Global Human Modification	Human Footprint	Low Impact Areas			Anthromes	Global Human Modification	Human Footprint	Low Impact Areas
Anthromes						Anthromes
Global Human Modification	0.700564					Global Human Modification	0.92938
Human Footprint	0.643847	0.689331				Human Footprint	0.937706	0.980011
Low Impact Areas	0.732735	0.68602	0.643153			Low Impact Areas	0.917512	0.876392	0.965935
			Average	0.682608					Average	0.934489
Tropical Dry Forests						Flooded Grasslands
	Anthromes	Global Human Modification	Human Footprint	Low Impact Areas			Anthromes	Global Human Modification	Human Footprint	Low Impact Areas
Anthromes						Anthromes
Global Human Modification	0.904953					Global Human Modification	0.743198
Human Footprint	0.966287	0.995899				Human Footprint	0.674586	0.78692
Low Impact Areas	0.898626	0.910643	0.979178			Low Impact Areas	0.823721	0.858714	0.873584
			Average	0.942598					Average	0.793454
Tropical Coniferous Forests						Montane Grasslands
	Anthromes	Global Human Modification	Human Footprint	Low Impact Areas			Anthromes	Global Human Modification	Human Footprint	Low Impact Areas
Anthromes						Anthromes
Global Human Modification	0.936099					Global Human Modification	0.967971
Human Footprint	0.972485	0.986961				Human Footprint	0.932454	0.596441
Low Impact Areas	0.937752	0.961828	0.981833			Low Impact Areas	0.959518	0.634153	0.612427
			Average	0.962826					Average	0.783827
Temperate Broadleaf Forests						Tundra
	Anthromes	Global Human Modification	Human Footprint	Low Impact Areas			Anthromes	Global Human Modification	Human Footprint	Low Impact Areas
Anthromes						Anthromes
Global Human Modification	0.72585					Global Human Modification	0.152959
Human Footprint	0.599518	0.655572				Human Footprint	0.108194	0.133725
Low Impact Areas	0.707092	0.747716	0.738512			Low Impact Areas	0.0955459	0.116016	0.0779552
			Average	0.69571					Average	0.114066
Temperate Coniferous Forests						Mediterranean
	Anthromes	Global Human Modification	Human Footprint	Low Impact Areas			Anthromes	Global Human Modification	Human Footprint	Low Impact Areas
Anthromes						Anthromes
Global Human Modification	0.723534					Global Human Modification	0.535018
Human Footprint	0.510713	0.728085				Human Footprint	0.589521	0.65077
Low Impact Areas	0.683454	0.506563	0.720359			Low Impact Areas	0.699994	0.53726	0.712216
			Average	0.645451					Average	0.620796
Boreal Forests						Deserts
	Anthromes	Global Human Modification	Human Footprint	Low Impact Areas			Anthromes	Global Human Modification	Human Footprint	Low Impact Areas
Anthromes						Anthromes
Global Human Modification	0.35989					Global Human Modification	0.568647
Human Footprint	0.282459	0.357641				Human Footprint	0.513635	0.559407
Low Impact Areas	0.301006	0.363711	0.221728			Low Impact Areas	0.438198	0.473524	0.488012
			Average	0.314406					Average	0.506904
Tropical Grasslands						Mangroves
	Anthromes	Global Human Modification	Human Footprint	Low Impact Areas			Anthromes	Global Human Modification	Human Footprint	Low Impact Areas
Anthromes						Anthromes
Global Human Modification	0.876171					Global Human Modification	0.744004
Human Footprint	0.812438	0.773266				Human Footprint	0.869053	0.816245
Low Impact Areas	0.823755	0.613831	0.747493			Low Impact Areas	0.88584	0.931948	0.858656
			Average	0.774492					Average	0.850958
